# Supplementary material for: The SCCmec Types and Antimicrobial Resistance among Methicillin-Resistant Staphylococcus Species Isolated from Dogs with Superficial Pyoderma
Source: Vet Sci. 2021 May 13;8(5):85. doi: 10.3390/vetsci8050085 (PMC8153549; doi:10.3390/vetsci8050085)
Supplement: Supplementary file 1 [file vetsci-08-00085-s001.zip]

Archive with 2 entries (2 files):
- Table-S1-MPCR1.pdf
- Table-S2-MPCR2.pdf
